# Supplementary material for: Habitat suitability maps for juvenile tri-spine horseshoe crabs in Japanese intertidal zones: A model approach using unmanned aerial vehicles and the Structure from Motion technique
Source: PLoS One. 2020 Dec 23;15(12):e0244494. doi: 10.1371/journal.pone.0244494 (PMC7757885; doi:10.1371/journal.pone.0244494)
Supplement: S1 File — This file contains Training data, Test data 1, Test data 2, and test data 3. (XLSX) [file pone.0244494.s004.xlsx]

## Sheet: Training data
Training data
Date	Japan Plane Rectangular CS zone II		Elevation	Presence(1)/absence(0) of juvenile	DSM elevation	Relative elevation							Slope							Water content	Mud content	Prosomal width
	X	Y				0 m	5 m	10 m	15 m	20 m	25 m	30 m	0 m	5 m	10 m	15 m	20 m	25 m	30 m
2018-05-29	89286	-49970.2	-0.22	0	-0.21	0.29	0.28	0.28	0.29	0.29	0.3	0.31	1.6	1.83	1.8	1.77	1.81	1.95	2.06	30.88	24.11	NA
2018-05-29	89277.3	-49948.6	-0.36	0	-0.32	0.22	0.21	0.22	0.22	0.22	0.22	0.22	1.43	1.61	1.6	1.57	1.6	1.62	1.61	30.47	23.11	NA
2018-05-29	89267.6	-49928.5	-0.36	0	-0.33	0.22	0.21	0.2	0.2	0.2	0.2	0.2	2.72	1.78	1.7	1.7	1.68	1.65	1.63	28.9	17.36	NA
2018-05-29	89233.7	-49885.6	-0.37	0	-0.34	0.21	0.21	0.21	0.2	0.2	0.19	0.19	0.5	1.46	1.49	1.53	1.66	1.7	1.71	31.67	23.71	NA
2018-05-29	89220.1	-49872.6	-0.24	0	-0.26	0.26	0.25	0.26	0.25	0.25	0.25	0.25	1.13	1.48	1.49	1.46	1.45	1.45	1.44	31.94	15.82	NA
2018-05-29	89205	-49852.4	-0.35	0	-0.33	0.22	0.2	0.19	0.19	0.19	0.19	0.18	1.43	2.05	1.93	1.73	1.63	1.55	1.46	33.75	24.84	NA
2018-05-29	89178.8	-49824.9	-0.36	0	-0.33	0.22	0.19	0.19	0.18	0.17	0.16	0.16	0.5	3.59	2.67	2.37	2.27	2.25	2.22	33.94	19.75	NA
2018-05-29	89162	-49811.3	-0.33	0	-0.26	0.26	0.25	0.25	0.25	0.25	0.25	0.25	1.51	2.29	2.24	2.27	2.35	2.37	2.38	33.58	21.88	NA
2018-05-29	89138.9	-49796.8	-0.33	0	-0.24	0.27	0.27	0.27	0.27	0.27	0.27	0.27	0.5	2.8	2.56	2.66	2.76	2.74	2.66	34.07	25.79	NA
2018-05-29	89118.4	-49785.7	-0.27	0	-0.23	0.28	0.28	0.28	0.29	0.29	0.3	0.31	1.13	2.06	2.27	2.24	2.19	2.19	2.21	40.55	32.15	NA
2018-05-29	89099.1	-49774.4	0.36	0	0.39	0.63	0.62	0.58	0.54	0.52	0.5	0.48	1.82	3.22	3.54	3.28	3.09	3.01	2.94	31.43	7.15	NA
2018-05-29	89106.8	-49761.3	0.4	0	0.41	0.64	0.63	0.61	0.57	0.54	0.52	0.49	4.07	2.8	3.34	3.35	3.18	3.08	2.94	NA	NA	NA
2018-05-29	89113.6	-49749.3	0.58	0	0.6	0.75	0.73	0.67	0.62	0.58	0.54	0.51	0.71	3.74	4.01	3.87	3.61	3.34	3.11	NA	NA	NA
2018-05-29	89122	-49737.3	0.42	0	0.44	0.66	0.65	0.63	0.58	0.55	0.52	0.49	2.86	3.33	3.8	3.69	3.45	3.2	3.09	NA	NA	NA
2018-05-29	89129.2	-49725.3	0.32	0	0.38	0.63	0.61	0.57	0.53	0.51	0.48	0.45	4.07	4.11	4.01	3.74	3.42	3.14	2.97	NA	NA	NA
2018-05-29	89135.1	-49714.4	0.15	0	0.21	0.53	0.52	0.5	0.47	0.46	0.44	0.42	1.82	3.82	3.64	3.22	3.06	2.91	2.85	NA	NA	NA
2018-05-29	89141.6	-49703.7	0.05	0	0.1	0.47	0.47	0.45	0.43	0.42	0.41	0.4	2.53	3.56	3.12	2.81	2.72	2.63	2.61	NA	NA	NA
2018-05-29	89147.8	-49693.9	0.02	0	0.11	0.47	0.45	0.44	0.42	0.41	0.4	0.39	1.51	2.55	2.34	2.31	2.41	2.45	2.51	NA	NA	NA
2018-05-29	89153.9	-49683.6	0.06	0	0.11	0.47	0.47	0.45	0.43	0.42	0.41	0.4	1.43	2.79	2.62	2.46	2.41	2.42	2.48	NA	NA	NA
2018-05-29	89160.5	-49672.7	0.06	0	0.11	0.47	0.47	0.45	0.44	0.42	0.41	0.4	2.72	2.73	2.63	2.53	2.54	2.5	2.49	NA	NA	NA
2018-05-29	89167	-49662.3	0.1	0	0.14	0.49	0.48	0.46	0.44	0.43	0.42	0.41	1.43	3.21	2.93	2.69	2.6	2.59	2.58	NA	NA	NA
2018-05-29	89187.1	-49672.5	-0.11	0	-0.08	0.36	0.36	0.36	0.36	0.36	0.36	0.36	1.01	1.99	2	2.06	2.18	2.24	2.29	NA	NA	NA
2018-05-29	89214.9	-49687.9	-0.06	0	-0.04	0.39	0.39	0.4	0.4	0.4	0.39	0.39	5.75	3.74	3.81	3.85	3.84	3.75	3.65	NA	NA	NA
2018-05-29	89234.9	-49700.4	-0.14	0	-0.1	0.35	0.34	0.34	0.34	0.35	0.35	0.35	6.07	3.48	3.79	3.67	3.6	3.53	3.43	NA	NA	NA
2018-05-29	89253.9	-49712.3	-0.25	0	-0.2	0.29	0.28	0.29	0.29	0.29	0.3	0.3	9.04	3.23	3.19	3.16	3.07	2.94	2.87	NA	NA	NA
2018-05-29	89274.3	-49723.4	-0.37	0	-0.34	0.21	0.22	0.23	0.23	0.23	0.23	0.23	2.26	2.31	2.28	2.37	2.56	2.89	3.11	NA	NA	NA
2018-05-29	89294.8	-49733.2	-0.31	0	-0.18	0.31	0.26	0.25	0.25	0.25	0.25	0.25	4.07	6.83	7.04	7.26	7.24	7.24	7.04	NA	NA	NA
2018-05-29	89313.9	-49743.5	-0.23	0	-0.08	0.36	0.35	0.34	0.31	0.28	0.26	0.25	4.76	6.98	6.66	6.29	6.15	5.91	5.73	NA	NA	NA
2018-05-29	89318.2	-49746.3	-0.38	0	-0.47	0.14	0.18	0.2	0.2	0.2	0.2	0.2	0	5.95	5.11	4.51	4.22	4.08	4.22	NA	NA	NA
2018-05-29	89335.6	-49757.6	-0.37	0	-0.3	0.24	0.19	0.19	0.19	0.19	0.2	0.2	4.07	4.31	3.56	3	2.63	2.49	2.32	NA	NA	NA
2018-05-29	89355.8	-49769.7	0	0	0	0.41	0.4	0.4	0.4	0.4	0.4	0.4	0.5	1.05	1.33	1.4	1.44	1.45	1.53	NA	NA	NA
2018-05-29	89378.3	-49781.3	0.15	0	0.19	0.52	0.55	0.6	0.64	0.65	0.67	0.67	2.53	9.49	9.14	8.13	7.24	6.89	7	NA	NA	NA
2018-05-29	89420.1	-49794	0.49	0	0.56	0.73	0.73	0.73	0.73	0.73	0.74	0.75	1.6	2.82	2.68	2.67	3.11	3.17	4.07	NA	NA	NA
2018-05-29	89434.7	-49795.9	0.71	0	0.8	0.87	0.86	0.86	0.85	0.83	0.83	0.84	5.88	5.83	7	6.37	5.09	5.71	6.18	NA	NA	NA
2018-05-29	89434.9	-49782.2	0.64	0	0.75	0.84	0.83	0.83	0.82	0.81	0.8	0.81	2.53	3.22	5.69	6.24	5.62	5.84	6.27	NA	NA	NA
2018-05-29	89435	-49769.4	0.57	0	0.69	0.81	0.85	0.84	0.83	0.84	0.84	0.83	2.86	8.82	9.77	9.82	9.23	8.65	8.71	NA	NA	NA
2018-05-29	89436.5	-49755.2	0.56	0	0.66	0.79	0.79	0.8	0.84	0.87	0.88	0.87	1.6	3.5	5.97	9.31	9.32	9.81	10.38	NA	NA	NA
2018-05-29	89441.9	-49705.9	0.35	0	0.48	0.68	0.68	0.7	0.73	0.74	0.74	0.74	6.57	3.47	5.25	6.67	7.35	7.17	6.82	NA	NA	NA
2018-05-29	89440.5	-49693.4	0.34	0	0.53	0.71	0.68	0.67	0.67	0.67	0.67	0.66	3.24	5.87	4.02	4.11	4.43	4.51	4.28	NA	NA	NA
2018-05-29	89439.3	-49680.9	0.3	0	0.39	0.63	0.63	0.63	0.64	0.64	0.63	0.63	2.72	2.89	2.57	3.68	3.44	3.4	3.19	NA	NA	NA
2018-05-29	89438.1	-49669.3	0.28	0	0.33	0.6	0.6	0.6	0.61	0.61	0.61	0.6	2.53	1.59	1.63	2.53	2.78	2.64	2.48	25.4	10.62	NA
2018-05-29	89417.6	-49662.2	0.12	0	0.16	0.5	0.49	0.49	0.49	0.49	0.49	0.48	1.43	1.22	1.3	1.34	1.38	1.42	1.47	25.18	12.34	NA
2018-05-29	89395.1	-49653.4	-0.35	0	-0.31	0.23	0.22	0.22	0.23	0.23	0.24	0.24	18.7	3.92	3.03	2.55	2.18	1.95	1.75	28.64	20.27	NA
2018-05-29	89366.1	-49642.1	-0.39	0	-0.41	0.17	0.18	0.19	0.2	0.2	0.2	0.2	0	3.04	3.05	2.75	2.64	2.44	2.34	33.79	21.53	NA
2018-05-29	89344.9	-49635.3	-0.21	0	-0.19	0.3	0.31	0.31	0.31	0.3	0.3	0.3	4.79	2.85	3.11	3.15	3.14	3.17	3.15	28.41	16.42	NA
2018-05-29	89323.2	-49628.7	-0.07	0	-0.03	0.39	0.39	0.39	0.39	0.39	0.38	0.38	2.02	2.8	2.68	2.7	2.68	2.75	2.9	32.6	12.17	NA
2018-05-29	89301.7	-49621.8	-0.04	0	-0.1	0.35	0.33	0.34	0.35	0.36	0.36	0.37	5.27	6.36	6.63	5.91	5.43	5.09	4.88	31.73	11.25	NA
2018-05-29	89279.8	-49614.7	-0.03	0	0.03	0.43	0.37	0.37	0.37	0.36	0.36	0.36	14.21	4.99	4.96	4.91	5.02	5.15	5.11	25.57	7.18	NA
2018-05-29	89258.6	-49607.1	-0.05	0	-0.03	0.39	0.37	0.37	0.37	0.37	0.37	0.37	2.72	3.45	3.59	3.68	3.58	3.73	3.73	30.42	16.36	NA
2018-05-29	89239.5	-49598.8	-0.05	0	-0.04	0.39	0.39	0.39	0.39	0.39	0.39	0.39	1.13	1.91	1.98	1.9	1.94	2.02	2.08	29.92	14.22	NA
2018-05-29	89218.1	-49592.4	0.01	0	0.07	0.45	0.45	0.46	0.46	0.46	0.46	0.45	2.08	1.98	1.98	1.97	1.98	1.98	2.02	31.58	14.95	NA
2018-05-29	89209.8	-49589	0.28	0	0.35	0.61	0.6	0.58	0.56	0.54	0.52	0.5	3.85	2.02	2.19	2.27	2.25	2.25	2.23	27.9	5.78	NA
2018-05-29	89216.7	-49577.9	0.34	0	0.39	0.63	0.62	0.6	0.57	0.55	0.52	0.5	0	1.62	1.82	2.11	2.11	2.08	2.03	NA	NA	NA
2018-05-29	89222.9	-49567.7	0.3	0	0.34	0.6	0.59	0.57	0.54	0.52	0.5	0.48	1.43	1.83	2.2	2.23	2.14	2.07	2.04	NA	NA	NA
2018-05-29	89229.1	-49556.3	0.14	0	0.14	0.49	0.49	0.47	0.45	0.44	0.44	0.44	1.6	2.25	2.37	2.66	2.52	2.29	2.23	NA	NA	NA
2018-05-29	89235.3	-49547.5	0.04	0	0.01	0.41	0.4	0.4	0.41	0.41	0.41	0.41	2.53	3.18	3.33	3.01	2.63	2.44	2.38	NA	NA	NA
2018-05-29	89241.3	-49536	0.11	0	0.1	0.47	0.45	0.45	0.44	0.43	0.42	0.41	0.71	1.74	2.1	2.3	2.31	2.38	2.43	NA	NA	NA
2018-05-29	89248.7	-49525.7	0.18	0	0.14	0.49	0.47	0.46	0.44	0.43	0.42	0.41	2.72	1.76	2.15	2.22	2.21	2.24	2.22	NA	NA	NA
2018-05-29	89255.3	-49515.2	0.18	0	0.12	0.48	0.47	0.45	0.44	0.42	0.41	0.4	2.02	2.29	2.75	2.28	2.15	2.09	2.06	NA	NA	NA
2018-05-29	89262.2	-49505.1	0.11	0	0.06	0.44	0.44	0.43	0.41	0.4	0.38	0.36	2.02	2.32	2.11	2.05	2.2	2.2	2.34	NA	NA	NA
2018-05-29	89282.6	-49514.1	-0.23	0	-0.26	0.26	0.25	0.25	0.25	0.24	0.25	0.25	1.43	1.45	1.53	1.51	1.54	1.58	1.67	NA	NA	NA
2018-05-29	89295.8	-49520.1	-0.35	0	-0.32	0.22	0.22	0.22	0.23	0.23	0.24	0.24	1.6	1.16	1.21	1.19	1.25	1.4	1.48	NA	NA	NA
2018-05-29	89306.4	-49522.9	-0.36	0	-0.29	0.24	0.23	0.24	0.24	0.25	0.26	0.26	1.6	1.53	1.2	1.38	1.48	1.48	1.5	NA	NA	NA
2018-05-29	89326.1	-49532	-0.12	0	-0.11	0.35	0.34	0.34	0.34	0.33	0.33	0.32	1.6	1.79	1.83	1.92	1.88	1.83	1.86	NA	NA	NA
2018-05-29	89347.1	-49541.8	-0.16	0	-0.06	0.37	0.35	0.35	0.34	0.34	0.34	0.33	4.17	2.94	2.9	2.94	2.85	2.74	2.66	NA	NA	NA
2018-05-29	89367.4	-49551.6	-0.18	0	-0.1	0.35	0.35	0.35	0.34	0.33	0.33	0.32	2.02	1.78	1.75	1.78	1.84	1.87	1.91	NA	NA	NA
2018-05-29	89387.1	-49560	-0.22	0	-0.14	0.33	0.32	0.32	0.31	0.31	0.3	0.3	2.72	1.67	1.57	1.66	1.88	1.95	1.89	NA	NA	NA
2018-05-29	89407.5	-49567.1	-0.34	0	-0.37	0.2	0.2	0.21	0.21	0.21	0.21	0.21	0.5	2.17	1.81	1.64	1.55	1.57	1.55	NA	NA	NA
2018-05-29	89427.1	-49573.8	-0.32	0	-0.26	0.26	0.25	0.25	0.26	0.26	0.27	0.27	1.43	3.18	2.18	1.81	1.6	1.51	1.47	NA	NA	NA
2018-05-29	89442.4	-49582.6	0.12	0	0.11	0.47	0.48	0.48	0.49	0.49	0.48	0.47	2.53	3.15	3.45	3.92	4.12	4.21	4.06	NA	NA	NA
2018-05-29	89449.2	-49585.4	0.27	0	0.33	0.6	0.63	0.59	0.56	0.54	0.52	0.51	17.37	11.4	9.12	7.5	6.07	5.21	4.71	NA	NA	NA
2018-05-29	89452.4	-49581.2	0.4	0	0.42	0.65	0.64	0.6	0.57	0.55	0.54	0.52	5.64	10.14	7.98	7.24	6.75	6.14	5.53	NA	NA	NA
2018-05-29	89450.7	-49579.7	0.25	0	0.33	0.6	0.6	0.57	0.56	0.54	0.52	0.51	5.05	7.65	6.6	6.46	6.02	5.56	5.13	NA	NA	NA
2018-05-29	89449.1	-49568.9	0.13	0	0.14	0.49	0.55	0.55	0.52	0.49	0.48	0.46	13.22	8.92	7.9	6.03	4.72	4.19	3.93	NA	NA	NA
2018-05-29	89451.3	-49557.4	0.08	0	0.09	0.46	0.45	0.46	0.45	0.44	0.44	0.43	0	2.26	3.71	3.48	3.41	3.34	3.22	NA	NA	NA
2018-05-29	89455.9	-49546.6	0.13	0	0.11	0.47	0.47	0.45	0.43	0.42	0.41	0.41	3.2	3.31	2.48	2.32	2.46	2.54	2.49	NA	NA	NA
2018-05-29	89459.3	-49534.7	0.11	0	0.06	0.44	0.45	0.44	0.43	0.42	0.41	0.4	3.07	2.87	3.59	3.11	2.63	2.41	2.28	NA	NA	NA
2018-05-29	89467.6	-49523.8	0.18	0	0.1	0.47	0.48	0.47	0.47	0.46	0.46	0.45	2.58	2.72	2.58	2.65	2.68	2.72	2.55	NA	NA	NA
2018-05-29	89475.4	-49516	0.24	0	0.19	0.52	0.52	0.53	0.53	0.51	0.5	0.49	2.02	2.56	3.24	3.18	2.86	2.7	2.55	NA	NA	NA
2018-05-29	89481.6	-49504.6	0.25	0	0.21	0.53	0.52	0.53	0.53	0.53	0.52	0.51	4.35	2.26	2.37	2.67	2.67	2.56	2.39	NA	NA	NA
2018-05-29	89484.8	-49499.4	0.28	0	0.24	0.55	0.54	0.55	0.55	0.54	0.53	0.51	2.02	2.82	2.77	2.8	2.69	2.51	2.42	25.72	18.36	NA
2018-05-29	89467.2	-49485.6	-0.04	0	0	0.41	0.4	0.4	0.4	0.4	0.41	0.41	0.5	1.25	1.19	1.21	1.25	1.35	1.41	32.66	26	NA
2018-05-29	89449.1	-49470.9	-0.02	0	-0.01	0.4	0.4	0.4	0.4	0.4	0.4	0.4	0.71	1.05	1.22	1.33	1.41	1.49	1.52	30.69	20.02	NA
2018-05-29	89432.4	-49456.8	-0.09	0	-0.04	0.39	0.39	0.39	0.39	0.38	0.38	0.38	1.13	1.63	1.6	1.55	1.53	1.54	1.5	34.47	27.47	NA
2018-05-29	89416.8	-49443	-0.07	0	-0.01	0.4	0.4	0.4	0.4	0.41	0.41	0.41	0.71	1.45	1.6	1.67	1.75	1.76	1.75	34.81	22.43	NA
2018-05-29	89398.4	-49428.7	-0.06	0	0.02	0.42	0.41	0.41	0.4	0.39	0.38	0.37	1.6	1.96	1.89	2.04	2.34	2.15	2	29.18	14.25	NA
2018-05-29	89388.9	-49421.7	-0.27	0	-0.33	0.22	0.23	0.25	0.26	0.27	0.28	0.28	1.13	2.36	1.78	1.57	1.42	1.37	1.35	31.25	18.5	NA
2018-05-29	89366.7	-49407.1	-0.36	0	-0.44	0.16	0.15	0.15	0.16	0.16	0.16	0.17	0	0.19	0.19	0.22	0.25	0.31	0.47	30.67	14.59	NA
2018-05-29	89353.5	-49387.3	-0.28	0	-0.27	0.25	0.27	0.25	0.22	0.21	0.2	0.2	6.63	4.11	3.73	2.7	2.2	1.94	1.84	33.93	23.11	NA
2018-05-29	89333.2	-49380	-0.34	0	-0.26	0.26	0.23	0.26	0.28	0.3	0.3	0.31	18.48	7.79	6.06	5.1	4.42	3.75	3.34	43.32	44.8	NA
2018-05-29	89331.5	-49382.9	-0.32	0	-0.38	0.19	0.21	0.26	0.28	0.29	0.3	0.31	23.01	9.65	6.53	5.36	4.56	3.85	3.38	NA	NA	NA
2018-05-29	89324.6	-49394.4	0.04	0	0.12	0.48	0.49	0.47	0.46	0.44	0.4	0.37	3.57	4.62	3.4	2.88	3.1	3.39	3.32	NA	NA	NA
2018-05-29	89389.4	-49400.1	-0.28	0	-0.29	0.24	0.25	0.27	0.28	0.29	0.29	0.3	1.6	2.22	1.81	1.68	1.54	1.44	1.38	NA	NA	NA
2018-05-29	89387.8	-49384.7	-0.29	0	-0.29	0.24	0.27	0.28	0.29	0.29	0.29	0.28	1.43	2.87	2.28	2	1.91	1.85	1.76	NA	NA	NA
2018-05-29	89384.8	-49370.3	-0.28	0	-0.29	0.24	0.26	0.26	0.25	0.25	0.25	0.25	1.6	3.71	3.26	2.88	2.59	2.34	2.17	NA	NA	NA
2018-05-29	89382.1	-49358.7	-0.3	0	-0.28	0.25	0.25	0.24	0.24	0.23	0.22	0.22	0	3.71	3.37	3.12	2.9	2.62	2.5	NA	NA	NA
2018-05-29	89379.3	-49346.3	-0.32	0	-0.3	0.24	0.25	0.23	0.22	0.22	0.22	0.22	9.65	6.11	4.86	3.85	3.33	3.12	3.15	NA	NA	NA
2018-05-29	89378.3	-49338.1	-0.32	0	-0.19	0.3	0.29	0.3	0.3	0.27	0.26	0.24	2.08	1.86	2.54	4.25	4.19	3.86	3.66	NA	NA	NA
2018-05-29	89397	-49345.5	0.37	0	0.41	0.64	0.58	0.53	0.49	0.47	0.46	0.44	8.77	5.33	3.88	3.16	2.74	2.55	2.58	NA	NA	NA
2018-05-29	89416.7	-49363.8	0.18	0	0.23	0.54	0.53	0.52	0.51	0.5	0.49	0.49	3.68	4.76	3.65	3.13	2.78	2.59	2.45	NA	NA	NA
2018-05-29	89432.6	-49377.5	0.23	0	0.27	0.56	0.56	0.54	0.53	0.52	0.51	0.5	3.03	3.16	2.49	2.27	2.19	2.13	2.09	NA	NA	NA
2018-05-29	89449.6	-49392.9	0.28	0	0.33	0.6	0.59	0.56	0.55	0.53	0.52	0.51	1.6	2.72	2.42	2.18	2.02	1.87	1.79	NA	NA	NA
2018-05-29	89466.6	-49408.3	0.24	0	0.28	0.57	0.56	0.54	0.53	0.52	0.51	0.51	1.43	2.15	1.89	1.75	1.63	1.54	1.5	NA	NA	NA
2018-05-29	89483	-49422.8	0.34	0	0.37	0.62	0.61	0.6	0.58	0.57	0.55	0.54	2.72	2.36	2.39	2.25	2.19	2.14	2	NA	NA	NA
2018-05-29	89501.1	-49438.6	0.58	0	0.57	0.74	0.72	0.71	0.69	0.67	0.65	0.62	3.03	2.22	2.33	2.5	2.51	2.51	2.44	NA	NA	NA
2018-05-29	89518.4	-49454.6	0.66	0	0.67	0.79	0.77	0.75	0.71	0.66	0.65	0.64	3.54	3.21	3.47	4.22	4.59	4.83	4.61	NA	NA	NA
2018-05-29	89525.8	-49460.6	0.35	0	0.48	0.68	0.68	0.68	0.68	0.67	0.67	0.66	23.94	8.63	7.34	7.48	6.79	6.32	5.76	NA	NA	NA
2018-07-13	89339.4	-49911.9	-0.04	1	-0.05	0.38	0.39	0.39	0.39	0.39	0.4	0.4	1.01	2.17	1.99	2.01	2.15	2.33	2.48	29.21	7.8	3.2
2018-07-13	89334.2	-49912	-0.06	1	-0.04	0.39	0.38	0.38	0.38	0.38	0.38	0.38	1.51	1.87	2.1	2.09	2.06	2.14	2.25	29.15	12.76	2.7
2018-07-13	89330.2	-49911.7	-0.1	1	-0.06	0.37	0.37	0.37	0.38	0.37	0.37	0.37	4.35	2.37	2.17	2.1	2.08	2.13	2.18	44.69	11.97	3.1
2018-07-13	89328.8	-49912.7	-0.09	1	-0.05	0.38	0.37	0.37	0.37	0.37	0.37	0.37	2.26	2.16	2.15	2.09	2.11	2.12	2.17	31.75	12.93	2.7
2018-07-13	89343.4	-49913.6	-0.04	1	-0.02	0.4	0.4	0.4	0.4	0.4	0.4	0.41	2.95	1.85	1.91	2.08	2.31	2.48	2.63	33.53	16.54	2.8
2018-07-13	89334.4	-49933.2	-0.11	1	-0.04	0.39	0.37	0.38	0.38	0.39	0.39	0.39	1.43	2.78	2.64	2.42	2.3	2.28	2.23	53.99	56.58	5.1
2018-07-13	89272.1	-49897.7	-0.43	1	-0.42	0.17	0.16	0.16	0.17	0.17	0.17	0.18	1.51	2.43	2.61	2.44	2.25	2.08	1.98	46.34	40.56	4.7
2018-07-13	89277.6	-49861.6	-0.39	1	-0.33	0.22	0.22	0.22	0.22	0.22	0.22	0.22	2.08	1.83	1.73	1.7	1.73	1.75	1.75	38.25	27.79	2.8
2018-07-13	89280.7	-49849.3	-0.25	1	-0.27	0.25	0.25	0.25	0.24	0.24	0.24	0.24	1.6	1.82	1.92	1.9	1.91	1.89	1.9	33.16	15.27	2.9
2018-07-13	89280.7	-49849.3	-0.25	1	-0.27	0.25	0.25	0.25	0.24	0.24	0.24	0.24	1.6	1.82	1.92	1.9	1.91	1.89	1.9	33.16	15.27	1.1
2018-07-13	89362.3	-49709.3	-0.44	1	-0.43	0.16	0.16	0.16	0.17	0.18	0.19	0.2	0	0.92	1.29	1.47	1.47	1.45	1.39	27.64	7.69	2.6
2018-07-14	89314.6	-49865.4	-0.09	1	-0.15	0.32	0.32	0.33	0.33	0.33	0.33	0.33	3.95	2.88	3.12	3.1	3.05	2.95	2.88	32.73	13.71	5
2018-07-14	89360.6	-49901.2	0.09	1	0.15	0.5	0.48	0.48	0.48	0.47	0.47	0.47	3.07	5.37	4.82	4.62	4.35	4.16	4.11	32.03	13.33	5.3
2018-07-14	89240.5	-49585.8	-0.12	1	-0.03	0.39	0.38	0.38	0.38	0.38	0.39	0.39	1.01	2.16	2.06	2.01	1.95	1.9	1.94	31.62	14.24	4.6
2018-07-14	89233.1	-49592.6	-0.1	1	-0.03	0.39	0.38	0.38	0.38	0.39	0.39	0.4	3.54	2.26	2.02	1.92	1.87	1.91	1.92	41.67	18.19	6.5
2018-07-14	89229.4	-49596.2	-0.1	1	-0.02	0.4	0.38	0.38	0.39	0.39	0.4	0.4	0	1.83	1.85	1.89	1.88	1.86	1.89	34.33	14.37	4.7
2018-07-15	89228.7	-49598.7	-0.08	1	-0.04	0.39	0.38	0.38	0.39	0.39	0.39	0.4	3.2	1.84	1.88	1.89	1.85	1.85	1.89	42.4	21.42	5.3
2018-07-15	89222.9	-49602.8	-0.13	1	-0.05	0.38	0.37	0.38	0.39	0.39	0.4	0.41	1.6	2.27	2.02	1.9	1.89	1.89	1.91	36.2	19.85	5.7
2018-07-15	89205.1	-49628.3	-0.19	1	-0.02	0.4	0.37	0.37	0.38	0.39	0.39	0.4	6.24	2.95	2.79	2.47	2.37	2.32	2.33	35.16	15.75	5.9
2018-07-15	89203.3	-49628.3	-0.16	1	0	0.41	0.37	0.38	0.38	0.39	0.4	0.41	7.12	3.2	2.75	2.51	2.38	2.36	2.36	36.68	20.34	6.1
2018-07-15	89202.5	-49630.7	-0.15	1	-0.02	0.4	0.37	0.37	0.38	0.39	0.4	0.4	1.43	2.9	2.66	2.53	2.4	2.33	2.33	35.71	16.05	4.6
2018-07-15	89202.8	-49635.9	-0.13	1	-0.02	0.4	0.37	0.38	0.38	0.38	0.39	0.4	4.32	2.38	2.43	2.41	2.3	2.26	2.27	46.86	21.3	6.1
2018-07-15	89199.6	-49635	-0.18	1	-0.05	0.38	0.37	0.37	0.38	0.39	0.4	0.4	2.95	2.75	2.63	2.51	2.36	2.32	2.33	34.57	15.84	6.5
2018-07-15	89191.2	-49647.5	-0.15	1	-0.03	0.39	0.36	0.36	0.37	0.38	0.39	0.39	2.72	2.89	2.56	2.54	2.45	2.43	2.37	47.72	22.39	5
2018-07-15	89188.2	-49653.1	-0.17	1	-0.08	0.36	0.35	0.36	0.36	0.37	0.38	0.39	5.27	2.69	2.91	2.67	2.51	2.47	2.41	40.22	19.77	5
2018-07-15	89183.4	-49662.4	-0.19	1	-0.08	0.36	0.34	0.34	0.35	0.36	0.37	0.38	7.68	2.67	2.68	2.59	2.49	2.44	2.43	40.58	30.48	2.3
2018-07-15	89168.8	-49686	-0.18	1	-0.13	0.33	0.33	0.33	0.34	0.35	0.36	0.36	1.82	2.56	2.63	2.43	2.36	2.29	2.27	48.91	31.58	5.3
2018-07-15	89168.8	-49686	-0.18	1	-0.13	0.33	0.33	0.33	0.34	0.35	0.36	0.36	1.82	2.56	2.63	2.43	2.36	2.29	2.27	48.91	31.58	6.2
2018-07-26	89134	-49764.4	-0.32	1	-0.22	0.28	0.28	0.28	0.29	0.29	0.3	0.3	2.26	2.45	2.54	2.46	2.31	2.25	2.29	36.66	16.36	4.4
2018-07-26	89143.8	-49815.1	-0.38	1	-0.31	0.23	0.24	0.24	0.25	0.25	0.25	0.25	1.43	2.98	2.65	2.46	2.47	2.5	2.48	36.46	18.7	6.3
2018-08-11	89395.9	-49545.2	-0.21	1	-0.22	0.28	0.28	0.28	0.28	0.27	0.27	0.26	2.86	2.1	2.35	2.58	2.18	1.89	1.73	48.51	20.81	4
2018-08-11	89287.1	-49592.7	0.05	1	-0.06	0.37	0.38	0.38	0.38	0.38	0.38	0.38	5.64	5.03	5.33	5.5	5.6	5.6	5.39	34.62	21.09	1.6
2018-08-11	89230.5	-49672	0.01	1	0.01	0.41	0.42	0.42	0.42	0.42	0.41	0.41	3.95	3.87	3.61	3.35	3.39	3.49	3.65	47.23	30.71	5.5
2018-08-11	89231.6	-49667.5	0.03	1	0.02	0.42	0.42	0.42	0.42	0.42	0.42	0.42	2.08	3.48	3.58	3.55	3.65	3.84	4.02	40.62	25.87	2.9
2018-08-12	89239.1	-49708.5	-0.13	1	-0.14	0.33	0.32	0.32	0.32	0.32	0.32	0.33	7.26	4.26	3.79	3.67	3.56	3.42	3.34	29.31	10.56	4
2018-08-12	89240.4	-49705.4	-0.11	1	-0.16	0.32	0.32	0.32	0.32	0.32	0.33	0.33	2.72	3.55	3.74	3.59	3.56	3.42	3.33	34.39	13.07	3.8
2018-08-12	89244.7	-49705.8	-0.13	1	-0.16	0.32	0.31	0.31	0.31	0.32	0.32	0.32	2.14	3.73	3.54	3.48	3.44	3.32	3.3	33.37	15.86	2.8
2018-08-12	89259.9	-49709.4	-0.18	1	-0.23	0.28	0.28	0.29	0.29	0.29	0.29	0.29	3.57	3.18	2.95	2.93	2.86	2.76	2.68	47.27	32.89	1.8
2018-08-12	89225.6	-49757.9	-0.15	1	-0.26	0.26	0.26	0.26	0.26	0.26	0.25	0.25	2.58	4.07	3.75	3.56	3.53	3.49	3.37	33.36	14.66	1.4
2018-08-12	89187.6	-49772.3	-0.13	1	-0.23	0.28	0.27	0.27	0.27	0.27	0.27	0.26	2.58	2.37	2.45	2.57	2.72	2.74	2.81	50.87	32.08	1.5
2018-08-12	89190.2	-49776.3	-0.11	1	-0.26	0.26	0.27	0.27	0.27	0.26	0.26	0.26	0.5	2.46	2.39	2.46	2.63	2.71	2.75	48.11	33.44	1.7
2018-08-12	89098.3	-49801.2	-0.03	1	-0.05	0.38	0.37	0.37	0.37	0.39	0.39	0.4	4.35	1.99	1.96	2.03	2.23	2.37	2.54	47.76	28.68	1.8
2018-08-12	89099.1	-49831.5	-0.18	1	-0.24	0.27	0.26	0.27	0.28	0.28	0.29	0.3	2.08	2.64	2.55	2.31	2.19	2.16	2.19	44.52	22.8	2.9
2018-08-12	89109.2	-49836.1	-0.14	1	-0.15	0.32	0.28	0.28	0.28	0.28	0.28	0.28	3.07	2.23	2.28	2.15	2.23	2.22	2.21	40.67	23.47	1.5
2019-07-16	89203.1	-49624.4	-0.14	1	-0.06	0.37	0.38	0.39	0.39	0.4	0.41	0.41	6.76	2.96	2.52	2.48	2.44	2.44	2.42	33.52	19.89	5
2019-07-16	89241.9	-49586.5	-0.09	1	-0.05	0.38	0.38	0.38	0.38	0.38	0.38	0.39	3.64	2.06	2.01	1.97	1.96	1.94	1.99	30.42	14.83	3.2
2019-07-16	89401.1	-49542	-0.32	1	-0.29	0.24	0.24	0.24	0.24	0.23	0.23	0.24	0.5	3.89	2.54	2.04	1.79	1.59	1.48	37.4	25.42	1.2
2019-07-16	89347.2	-49437.3	-0.09	1	-0.01	0.4	0.4	0.4	0.4	0.4	0.39	0.39	1.43	1.48	1.39	1.51	1.48	1.45	1.51	30.98	15.88	2.6
2019-07-16	89342.2	-49460.6	-0.06	1	0	0.41	0.41	0.41	0.41	0.41	0.41	0.41	1.13	1.11	1.2	1.28	1.29	1.32	1.32	31.41	16.64	3
2019-07-16	89338.3	-49911.4	-0.02	1	-0.02	0.4	0.39	0.39	0.39	0.39	0.39	0.39	1.13	2.11	2.04	2.06	2.14	2.3	2.45	31.59	7.25	2.9
2019-06-18	89359.8	-49957.7	0.31	0	0.32	0.59	0.6	0.62	0.61	0.6	0.6	0.6	4.07	3.11	3.63	3.76	3.8	4.01	4.08	23.47	30.09	NA
2019-06-18	89339	-49968.2	0.26	0	0.25	0.55	0.55	0.57	0.58	0.57	0.55	0.54	2.95	3.17	3.67	4.02	3.8	3.6	3.41	23.67	30.84	NA
2019-06-18	89306.4	-49984.9	0.47	0	0.47	0.68	0.7	0.67	0.64	0.6	0.57	0.54	11.53	6	5.29	4.78	4.46	4.09	3.75	26.84	31.55	NA
2019-06-18	89270.7	-49989	0.17	0	0.17	0.51	0.5	0.5	0.49	0.47	0.45	0.43	3.39	3.45	3.44	3.66	3.55	3.47	3.27	24.51	30.14	NA
2019-06-18	89230.8	-50008.3	0.79	0	0.82	0.88	0.8	0.7	0.65	0.59	0.54	0.49	8.98	8.31	8.51	8.45	6.94	6.04	5.34	8.56	10.61	NA
2019-06-18	89179.3	-50016.8	0.1	0	0.09	0.46	0.47	0.48	0.49	0.48	0.46	0.43	4.35	4.42	3.53	3.71	3.91	3.92	3.88	28.4	37.26	NA
2019-06-18	89144	-50031.8	0.61	0	0.61	0.76	0.74	0.67	0.62	0.56	0.52	0.48	3.85	5.8	5.39	5.13	4.84	4.52	4.24	18.85	23.63	NA
2019-06-18	89311.2	-49967.2	-0.04	0	-0.02	0.4	0.4	0.4	0.4	0.41	0.42	0.42	2.02	1.82	1.87	1.91	2.03	2.19	2.28	27.91	40.37	NA
2019-06-18	89342.2	-49923.8	-0.03	0	-0.01	0.4	0.4	0.4	0.4	0.4	0.4	0.4	2.95	1.92	2.07	2.17	2.24	2.37	2.4	27.69	40.93	NA
2019-06-18	89365	-49866.5	0.1	0	0.05	0.44	0.46	0.48	0.5	0.51	0.52	0.52	3.39	5.37	7.67	7.84	8.1	8.37	8.65	27.33	36.3	NA
2019-06-18	89329.4	-49820.8	-0.04	0	-0.07	0.37	0.36	0.36	0.36	0.36	0.36	0.36	1.13	2.15	2.07	2.1	2.16	2.17	2.24	26.8	34.23	NA
2019-06-18	89372.5	-49778.2	0.12	0	0.14	0.49	0.48	0.48	0.49	0.51	0.53	0.55	2.26	1.63	1.75	3	3.8	4.31	4.48	29.5	37.78	NA
2019-06-18	89373.1	-49717	-0.08	0	-0.06	0.37	0.37	0.36	0.36	0.35	0.35	0.34	2.53	1.86	1.88	1.92	1.92	1.84	1.76	29.28	43.15	NA
2019-06-18	89439.9	-49663.9	0.27	0	0.36	0.62	0.61	0.61	0.62	0.61	0.6	0.6	1.13	2.1	2.12	2.99	2.74	2.73	2.6	29.9	39.36	NA
2019-06-18	89424	-49607.9	0	0	0	0.41	0.4	0.39	0.38	0.36	0.36	0.35	0	1.86	2.42	2.55	2.37	2.18	2.07	NA	NA	NA
2019-06-18	89455	-49559.3	0.27	0	0.18	0.51	0.5	0.5	0.49	0.48	0.47	0.45	4.57	5.23	5.45	5.17	4.59	4.17	3.74	NA	NA	NA
2019-06-18	89455	-49559.3	0.26	0	0.18	0.51	0.5	0.5	0.49	0.48	0.47	0.45	4.57	5.23	5.45	5.17	4.59	4.17	3.74	NA	NA	NA
2019-06-18	89433.4	-49514.9	-0.06	0	-0.07	0.37	0.36	0.37	0.36	0.36	0.35	0.35	0	1.94	2.11	2.15	2.07	2.11	2.1	NA	NA	NA
2019-06-18	89400.4	-49454.9	-0.02	0	0	0.41	0.39	0.38	0.36	0.34	0.32	0.31	1.6	1.46	1.96	2.19	2.01	1.79	1.63	NA	NA	NA
2019-06-18	89404.6	-49397.8	0.07	0	0.11	0.47	0.47	0.47	0.46	0.46	0.45	0.44	1.01	1.77	1.77	1.79	1.84	1.93	2.11	NA	NA	NA
2019-06-18	89396.4	-49346.7	0.27	0	0.29	0.58	0.55	0.51	0.49	0.47	0.45	0.43	5.75	4.04	3.37	2.88	2.55	2.46	2.55	23.56	28.06	NA
2019-06-18	89449.3	-49402.5	0.14	0	0.14	0.49	0.49	0.49	0.49	0.49	0.49	0.48	0.5	1.56	1.44	1.44	1.49	1.47	1.47	NA	NA	NA
2019-06-18	89493.2	-49442.1	0.35	0	0.34	0.6	0.6	0.6	0.59	0.58	0.57	0.56	2.53	2.77	2.52	2.33	2.23	2.14	2.08	NA	NA	NA
2019-06-18	89212.1	-49587.1	0.29	0	0.33	0.6	0.59	0.57	0.55	0.53	0.51	0.5	0	2.06	2.14	2.17	2.2	2.19	2.18	NA	NA	NA
2019-06-18	89274.4	-49583.1	0	0	-0.12	0.34	0.37	0.38	0.38	0.38	0.38	0.38	4.66	6.52	5.58	5.29	5.07	4.73	4.43	NA	NA	NA
2019-06-18	89316.1	-49584.3	0	0	0	0.41	0.41	0.41	0.41	0.41	0.4	0.4	3.2	2.58	2.65	2.78	2.87	3	3.1	NA	NA	NA
2019-06-18	89355.6	-49586.1	-0.12	0	-0.12	0.34	0.33	0.33	0.33	0.33	0.33	0.32	0.71	1.75	1.71	1.71	1.74	1.8	1.84	NA	NA	NA
2019-06-18	89375.8	-49554	-0.11	0	-0.1	0.35	0.34	0.34	0.34	0.34	0.33	0.32	1.51	1.81	1.58	1.6	1.62	1.68	1.72	NA	NA	NA
2019-06-18	89369.8	-49518.4	-0.04	0	-0.03	0.39	0.38	0.38	0.37	0.37	0.37	0.37	2.08	1.55	1.49	1.49	1.51	1.56	1.58	NA	NA	NA
2019-06-18	89374.9	-49475.2	-0.13	0	-0.08	0.36	0.35	0.35	0.34	0.33	0.32	0.31	1.43	2.33	2.39	2.43	2.29	2.04	1.8	NA	NA	NA
2019-06-18	89353	-49443.6	-0.02	0	0	0.41	0.4	0.4	0.4	0.4	0.39	0.39	0	1.1	1.1	1.22	1.31	1.46	1.55	NA	NA	NA
2019-06-18	89328.2	-49407	0.11	0	0.09	0.46	0.45	0.44	0.43	0.42	0.41	0.4	0	1.54	1.83	1.81	2.01	2	2.07	NA	NA	NA
2019-06-18	89242	-49641.1	0.05	0	0.01	0.41	0.42	0.42	0.42	0.43	0.43	0.43	3.54	3.79	4.39	4.65	5.05	5.2	5.15	NA	NA	NA
2019-06-18	89247.9	-49686	-0.05	0	-0.06	0.37	0.37	0.37	0.36	0.36	0.36	0.37	2.26	2.49	2.71	2.75	2.78	2.89	2.95	NA	NA	NA
2019-06-18	89247.8	-49686	-0.05	0	-0.06	0.37	0.37	0.37	0.36	0.36	0.36	0.37	2.26	2.49	2.71	2.75	2.78	2.89	2.95	NA	NA	NA
2019-06-18	89239	-49728.4	-0.18	0	-0.2	0.29	0.31	0.3	0.3	0.3	0.3	0.29	2.26	3.59	3.58	3.63	3.55	3.42	3.32	NA	NA	NA
2019-06-18	89224.5	-49753.2	-0.16	0	-0.27	0.25	0.26	0.27	0.27	0.27	0.26	0.26	3.24	3.96	3.84	3.68	3.56	3.45	3.44	NA	NA	NA
2019-06-18	89199.4	-49778.1	-0.17	0	-0.27	0.25	0.26	0.26	0.26	0.26	0.26	0.26	1.82	3.03	2.91	2.9	3.12	3.21	3.12	NA	NA	NA
2019-06-18	89170.9	-49768.3	-0.18	0	-0.23	0.28	0.27	0.26	0.26	0.26	0.27	0.27	2.08	2.69	2.68	2.78	2.79	2.76	2.74	NA	NA	NA
2019-06-18	89151.3	-49762.3	-0.18	0	-0.19	0.3	0.29	0.29	0.29	0.29	0.29	0.28	3.24	2.51	2.22	2.22	2.32	2.36	2.41	NA	NA	NA
2019-06-18	89118.6	-49754	0.14	0	0.11	0.47	0.48	0.5	0.5	0.49	0.47	0.45	2.02	3.46	3.45	3.2	2.99	2.88	2.79	NA	NA	NA
2019-06-18	89096.1	-49786.3	0.23	0	0.24	0.55	0.54	0.54	0.51	0.49	0.47	0.45	4.07	3.79	3.35	3.34	3.17	3.18	2.95	NA	NA	NA
2019-06-18	89098.4	-49801	-0.08	0	-0.06	0.37	0.37	0.37	0.37	0.39	0.39	0.4	2.95	1.98	1.97	2.04	2.24	2.37	2.55	NA	NA	NA
2019-06-18	89079.6	-49813.8	0.47	0	0.48	0.68	0.67	0.67	0.63	0.6	0.56	0.52	4.07	3.32	5.19	4.43	4.23	3.98	3.59	NA	NA	NA
2019-06-18	89088.5	-49869.5	-0.19	0	-0.19	0.3	0.3	0.3	0.29	0.29	0.29	0.29	1.13	1.79	1.82	1.84	1.82	1.88	1.86	NA	NA	NA
2019-06-18	89086.2	-49904.9	-0.24	0	-0.23	0.28	0.27	0.27	0.27	0.27	0.27	0.27	2.72	1.61	1.64	1.66	1.66	1.67	1.71	NA	NA	NA
2019-06-18	89050.3	-49911.4	-0.14	0	-0.13	0.33	0.32	0.32	0.32	0.32	0.31	0.31	0.5	1.54	1.51	1.5	1.54	1.62	1.7	NA	NA	NA
2019-06-18	89003.8	-49921.4	0.95	0	0.96	0.96	0.95	0.9	0.82	0.76	0.69	0.64	5	6.82	6.32	5.66	5.24	4.92	4.54	NA	NA	NA
2019-06-18	89003.8	-49921.4	0.93	0	0.96	0.96	0.95	0.9	0.82	0.76	0.69	0.64	5	6.82	6.32	5.66	5.24	4.92	4.54	NA	NA	NA
2019-06-18	89038.5	-49905.8	-0.08	0	-0.04	0.39	0.38	0.39	0.39	0.39	0.39	0.38	0.5	1.77	1.86	1.93	2.03	2.02	2.07	NA	NA	NA
2019-06-18	89071.6	-49862.2	-0.14	0	-0.12	0.34	0.34	0.34	0.35	0.35	0.36	0.36	2.53	1.67	1.72	1.77	1.87	1.96	2.06	NA	NA	NA
2019-06-18	89121.6	-49845.8	-0.27	0	-0.23	0.28	0.27	0.27	0.27	0.27	0.27	0.26	1.01	2.12	2.18	2.12	2.19	2.19	2.24	NA	NA	NA
2019-06-18	89108.6	-49774.8	0.01	0	0.02	0.42	0.41	0.42	0.43	0.43	0.42	0.41	4.52	2.19	2.44	2.5	2.51	2.49	2.52	NA	NA	NA
2019-06-18	89116.2	-49746.3	0.49	0	0.51	0.7	0.69	0.66	0.61	0.57	0.53	0.51	1.6	3.66	4.02	3.75	3.53	3.3	3.12	NA	NA	NA

## Sheet: Test data 1
Test data 1
Date	Latitude	Longitude	Prosomal width	Habitat suitability*
				GLM00	GLM05	Maxent15	Maxent20
2017-07-26	33.8054	130.465	NA	0.561	0.45	0.54	0.536
2017-07-26	33.8054	130.465	NA	0.523	0.462	0.685	0.684
2017-07-26	33.8054	130.465	NA	0.523	0.462	0.681	0.677
2017-07-26	33.8054	130.465	NA	0.523	0.461	0.68	0.681
2017-07-26	33.8053	130.465	NA	0.475	0.408	0.657	0.643
2017-07-26	33.8053	130.466	NA	0.435	0.294	0.49	0.522
2017-07-26	33.8053	130.465	NA	0.437	0.312	0.494	0.52
2017-07-27	33.8046	130.461	3.9	0.342	0.222	0.398	0.359
2017-07-27	33.8045	130.461	3.1	0.415	0.184	0.38	0.341
2017-07-27	33.8045	130.461	3.6	0.412	0.264	0.436	0.433
2017-07-27	33.8045	130.461	3.8	0.476	0.101	0.328	0.322
2017-07-27	33.8045	130.461	4.6	0.442	0.394	0.62	0.57
2017-07-27	33.8045	130.461	4	0.415	0.27	0.484	0.471
2017-07-27	33.8045	130.461	3.7	0.415	0.07	0.408	0.463
2017-07-27	33.8044	130.461	6.3	0.519	0.374	0.649	0.681
2017-07-27	33.8042	130.462	3.3	0.572	0.574	0.622	0.603
2017-07-27	33.8042	130.462	2.8	0.574	0.555	0.629	0.605
2017-07-27	33.8042	130.461	4.9	0.574	0.576	0.574	0.566
2017-07-27	33.8042	130.461	4.8	0.574	0.576	0.57	0.549
2017-07-27	33.8042	130.462	2.7	0.574	0.558	0.632	0.605
2017-08-08	33.8046	130.462	NA	0.501	0.114	0.078	0.074
2017-08-08	33.8046	130.461	NA	0.303	0.127	0.31	0.315
2017-08-08	33.8046	130.461	NA	0.41	0.353	0.441	0.445
2017-08-08	33.8046	130.461	NA	0.338	0.201	0.345	0.308
2017-08-08	33.8046	130.461	NA	0.342	0.13	0.285	0.223
2017-08-08	33.8046	130.461	NA	0.476	0.16	0.191	0.137
2017-08-08	33.8045	130.462	3.3	0.302	0.243	0.539	0.499
2017-08-08	33.8045	130.461	NA	0.414	0.377	0.629	0.563
2017-08-08	33.8045	130.461	NA	0.437	0.194	0.381	0.413
2017-08-08	33.8045	130.462	3.1	0.498	0.433	0.594	0.587
2017-08-08	33.8045	130.461	4	0.412	0.192	0.434	0.434
2017-08-08	33.8045	130.461	3.6	0.415	0.078	0.415	0.468
2017-08-08	33.8044	130.462	3.8	0.447	0.305	0.652	0.702
2017-08-08	33.8043	130.461	3.1	0.541	0.45	0.657	0.666
2017-08-08	33.8042	130.461	NA	0.571	0.563	0.556	0.55
2017-08-08	33.8042	130.461	NA	0.571	0.562	0.551	0.547
2017-08-08	33.8042	130.462	NA	0.572	0.543	0.626	0.599
2017-08-08	33.8042	130.462	NA	0.574	0.575	0.579	0.552
2017-08-09	33.8047	130.461	3.8	0.054	0.026	0.229	0.279
2017-08-09	33.8046	130.462	3.7	0.342	0.265	0.438	0.396
2017-08-09	33.8045	130.461	3.7	0.415	0.184	0.38	0.341
2017-08-09	33.8045	130.461	4	0.414	0.163	0.358	0.285
2017-08-09	33.8045	130.462	3.1	0.303	0.236	0.545	0.523
2017-08-09	33.8045	130.462	3.6	0.384	0.27	0.634	0.651
2017-08-09	33.8044	130.462	4.2	0.447	0.351	0.5	0.529
2017-08-09	33.8044	130.462	3.8	0.573	0.399	0.599	0.579
2017-08-09	33.8044	130.461	4	0.523	0.467	0.64	0.619
2017-08-09	33.8044	130.462	4.1	0.476	0.407	0.693	0.7
2017-08-09	33.8042	130.462	4	0.571	0.567	0.638	0.624
2017-08-09	33.8042	130.462	4.6	0.574	0.575	0.618	0.59
2017-08-09	33.8042	130.462	2.6	0.574	0.55	0.629	0.608
2017-08-09	33.8042	130.461	3.8	0.574	0.576	0.601	0.584
* maximum value within 3 m radius from each point

## Sheet: Test data 2
Test data 2
Date	Latitude	Longitude	Instar stage	Habitat suitability*
				GLM00	GLM05	Maxent15	Maxent20
2018-05-30	33.8055	130.465	8	0.502	0.284	0.441	0.497
2018-05-30	33.8051	130.464	8	0.573	0.557	0.568	0.527
2018-05-30	33.8044	130.465	7	0.316	0.322	0.466	0.488
2018-05-30	33.8043	130.465	8	0.518	0.511	0.5	0.501
2018-05-30	33.8043	130.465	8	0.57	0.573	0.632	0.62
2018-07-11	33.8054	130.465	8	0.564	0.437	0.615	0.624
2018-07-11	33.8048	130.466	7	0.537	0.455	0.422	0.374
2018-07-11	33.8047	130.465	5	0.531	0.398	0.517	0.519
2018-07-11	33.8047	130.465	8	0.531	0.398	0.517	0.519
2018-07-11	33.8045	130.46	5	0.032	0.015	0.156	0.136
2018-07-11	33.8045	130.461	5	0.427	0.394	0.636	0.621
2018-07-11	33.8044	130.466	8	0.312	0.152	0.363	0.397
2018-08-24	33.8052	130.464	3	0.342	0.149	0.488	0.607
2018-08-24	33.8052	130.464	7	0.149	0.072	0.317	0.342
2018-08-24	33.8051	130.465	4	0.097	0.019	0.026	0.054
2018-08-24	33.8049	130.464	4	0.195	0.027	0.022	0.033
2018-08-24	33.805	130.463	4	0.081	0.024	0.124	0.163
2018-08-24	33.8048	130.463	3	0.214	0.067	0.143	0.186
2018-08-24	33.8047	130.464	4	0.573	0.551	0.582	0.56
2018-08-24	33.8047	130.464	5	0.572	0.46	0.384	0.4
2018-08-24	33.8037	130.462	5	0.547	0.486	0.477	0.461
2018-08-24	33.8036	130.461	3	0.347	0.128	0.123	0.134
2019-07-17	33.8053	130.466	6	0.433	0.31	0.627	0.568
2019-07-17	33.8053	130.466	6	0.433	0.31	0.628	0.575
2019-07-17	33.8051	130.467	7	0.218	0.108	0.295	0.33
2019-07-17	33.8049	130.466	6	0.429	0.279	0.681	0.684
2019-07-17	33.8043	130.466	6	0.293	0.143	0.306	0.36
2019-07-17	33.8043	130.466	5	0.193	0.092	0.347	0.37
2019-09-11	33.803	130.464	6	0.342	0.257	0.575	0.598
2019-09-11	33.8032	130.463	6	0.541	0.395	0.566	0.58
2019-09-11	33.8032	130.464	7	0.52	0.431	0.612	0.608
2019-09-11	33.8032	130.464	5	0.52	0.432	0.612	0.609
2019-09-11	33.8033	130.464	5	0.476	0.433	0.635	0.62
2019-09-11	33.8033	130.463	7	0.516	0.33	0.543	0.565
2019-09-11	33.8033	130.464	6	0.436	0.394	0.575	0.566
2019-09-11	33.8033	130.463	7	0.498	0.433	0.566	0.552
2019-09-11	33.8033	130.463	5	0.476	0.433	0.58	0.556
2019-09-11	33.8034	130.464	7	0.47	0.394	0.571	0.553
2019-09-11	33.8034	130.463	5	0.531	0.465	0.601	0.593
2019-09-11	33.8034	130.464	8	0.423	0.353	0.532	0.521
2019-09-11	33.8034	130.464	5	0.415	0.353	0.527	0.52
2019-09-11	33.8034	130.464	7	0.447	0.353	0.524	0.51
2019-09-11	33.8035	130.464	7	0.429	0.394	0.572	0.555
2019-09-11	33.8041	130.462	5	0.574	0.563	0.569	0.549
2019-09-11	33.8041	130.462	6	0.574	0.575	0.534	0.52
2019-09-11	33.8042	130.466	5	0.226	0.128	0.456	0.483
2019-09-11	33.8042	130.466	7	0.255	0.102	0.392	0.397
2019-09-11	33.8043	130.461	7	0.529	0.454	0.659	0.675
2019-09-11	33.8043	130.467	5	0.165	0.108	0.446	0.501
2019-09-11	33.8043	130.466	5	0.209	0.072	0.306	0.417
2019-09-11	33.8043	130.466	7	0.275	0.154	0.466	0.479
2019-09-11	33.8043	130.466	5	0.249	0.133	0.271	0.32
2019-09-11	33.8043	130.461	7	0.554	0.543	0.609	0.598
2019-09-11	33.8043	130.466	8	0.19	0.101	0.501	0.592
2019-09-11	33.8043	130.466	5	0.228	0.142	0.432	0.535
2019-09-11	33.8043	130.461	8	0.544	0.543	0.636	0.618
2019-09-11	33.8043	130.466	5	0.442	0.276	0.365	0.393
2019-09-11	33.8044	130.466	5	0.367	0.197	0.317	0.358
2019-09-11	33.8044	130.462	5	0.523	0.46	0.67	0.638
2019-09-11	33.8047	130.463	5	0.257	0.124	0.209	0.253
* maximum value within 3 m radius from each point

## Sheet: Test data 3
Test data 3
Date	Japan Plane Rectangular CS zone II		Elevation	Presence(1)/absence(0) of juvenile	DSM elevation	Water content	Mud content	Prosomal width	Habitat suitability
	X	Y							GLM00	GLM05	Maxent15	Maxent20
2019-07-31	66802.8	-68270.8	-0.12	0	-0.08	NA	NA	NA	0.333	0.324	0.642	0.66
2019-07-31	66779.5	-68242.5	0.25	0	0.25	18.26	1.43	NA	0.008	0.017	0.379	0.446
2019-07-31	66735.9	-68274	-0.3	0	-0.32	27.96	22.1	NA	0.45	0.45	0.547	0.522
2019-07-31	66763.6	-68258.7	-0.1	0	-0.11	24.63	13.58	NA	0.428	0.311	0.613	0.61
2019-07-31	66796.9	-68249.6	0.01	0	0.03	23.84	12.48	NA	0.185	0.102	0.381	0.375
2019-07-31	66816.7	-68245	0.78	0	0.77	7.34	0.71	NA	0	0	0.008	0.024
2019-07-31	66827.4	-68277.5	0.02	0	0.02	23.6	9.86	NA	0.203	0.093	0.308	0.364
2019-07-31	66844.2	-68303.5	-0.29	0	-0.29	32.53	29.5	NA	0.319	0.524	0.588	0.565
2019-07-31	66884.1	-68292.2	0.12	0	0.12	25.44	8.35	NA	0.036	0.026	0.109	0.142
2019-07-31	66923.4	-68280.8	1.02	0	1.03	11.97	1.24	NA	0	0	0	0.002
2019-07-31	66929.1	-68324.5	-0.02	0	0	25.32	16.95	NA	0.111	0.089	0.281	0.319
2019-07-31	66933.8	-68370.5	-0.32	0	-0.3	30.04	29.17	NA	0.366	0.358	0.404	0.404
2019-07-31	67001.8	-68360	0.14	0	0.09	24.67	13.09	NA	0.06	0.045	0.313	0.316
2019-07-31	67034.5	-68364.3	0.49	0	0.48	21	4.3	NA	0	0	0.026	0.041
2019-07-31	67056.8	-68391.1	0.34	0	0.35	22.95	12.71	NA	0.001	0	0.067	0.102
2019-07-31	67024.6	-68434	-0.03	0	-0.01	24.18	19.41	NA	0.209	0.132	0.391	0.427
2019-07-31	66981.5	-68480.9	-0.27	0	-0.28	30.41	27.15	NA	0.411	0.423	0.475	0.481
2019-07-31	67051.8	-68503.6	0.27	0	0.28	22.28	13.91	NA	0.008	0.002	0.098	0.122
2019-07-31	67042.7	-68533.1	0.63	0	0.65	10.96	3.58	NA	0	0	0.025	0.062
2019-07-31	67042.7	-68533.1	0.64	0	0.65	NA	NA	NA	0	0	0.025	0.062
2019-07-31	66989.6	-68545.6	-0.19	0	-0.2	31.43	33.89	NA	0.386	0.308	0.404	0.442
2019-07-31	66952	-68581.1	-0.32	0	-0.33	28.38	17.34	NA	0.472	0.347	0.379	0.383
2019-07-31	66929.9	-68609.7	-0.38	0	-0.37	30.06	22.23	NA	0.441	0.352	0.383	0.368
2019-07-31	66893.3	-68685.7	-0.33	0	-0.3	27.87	16.03	NA	0.459	0.341	0.343	0.363
2019-07-31	66934	-68701.9	-0.27	0	-0.25	26.75	14.26	NA	0.508	0.433	0.508	0.484
2019-07-31	66986.1	-68742	-0.13	0	-0.11	26.51	18.37	NA	0.393	0.293	0.576	0.573
2019-07-31	66996.4	-68679.7	0.07	0	0.06	21.68	17.32	NA	0.186	0.093	0.422	0.499
2019-07-31	66823.3	-68261.1	0.29	0	0.28	23.09	6.04	NA	0.006	0.003	0.081	0.166
2019-07-31	66841.6	-68318.5	-0.45	0	-0.42	32.61	35.51	NA	0.374	0.401	0.473	0.456
2019-07-31	66896.2	-68335.2	-0.22	0	-0.22	25.43	19.15	NA	0.322	0.431	0.572	0.541
2019-07-31	66956.4	-68300.2	0.74	0	0.75	20.53	0.48	NA	0	0	0.011	0.025
2019-07-31	66961.9	-68334.1	0.09	0	0.09	25.44	12.42	NA	0.101	0.058	0.243	0.268
2019-07-31	66926.3	-68431.8	-0.47	0	-0.51	39.63	40.11	NA	0.354	0.262	0.345	0.325
2019-07-31	66944.7	-68448.2	-0.46	0	-0.49	41.51	50.9	NA	0.221	0.29	0.342	0.362
2019-07-31	67002.1	-68488.8	-0.14	0	-0.2	25.51	12.92	NA	0.403	0.401	0.582	0.574
2019-07-31	67049	-68447.6	0.11	0	0.11	23.9	20.43	NA	0.029	0.051	0.3	0.28
2019-07-31	67082.4	-68425.1	0.73	0	0.76	13.54	0.61	NA	0	0	0.008	0.025
2019-07-31	66996.9	-68333	0.52	0	0.46	20.83	5.54	NA	0	0	0.021	0.031
2019-07-31	66906.6	-68294.8	0.38	0	0.37	17.31	2.59	NA	0.002	0	0.067	0.093
2019-09-27	66990.8	-68396.5	-0.14	1	-0.09	34.54	23.48	4.2	0.33	0.341	0.656	0.659
2019-09-27	66993.7	-68401.1	-0.13	1	-0.12	32.42	20.53	4.4	0.343	0.334	0.629	0.64
2019-09-27	67017.5	-68414.2	-0.05	1	-0.02	42.49	17.25	2.3	0.252	0.152	0.367	0.41
2019-09-27	67023.8	-68413	0.01	1	0.02	29.57	14.45	2.3	0.161	0.097	0.297	0.338
2019-09-27	67021.6	-68425.3	-0.05	1	-0.02	28.59	19.42	2.3	0.213	0.129	0.329	0.39
2019-09-27	67021.1	-68434.8	-0.07	1	-0.05	42.82	30.73	4	0.326	0.209	0.483	0.49
2019-09-27	67024.1	-68449.5	-0.08	1	-0.04	29.61	18.88	4.3	0.254	0.219	0.505	0.511
2019-09-27	67029.6	-68449	-0.04	1	0	30.04	23.68	5.4	0.262	0.134	0.355	0.409
2019-09-27	67020.6	-68479.9	-0.15	1	-0.11	38.61	42.39	2.7	0.301	0.37	0.641	0.624
2019-09-27	67008.7	-68494.4	-0.24	1	-0.13	36.59	23.58	4.1	0.24	0.33	0.584	0.583
2019-09-27	67010.6	-68496.9	-0.21	1	-0.13	33.07	19.08	4	0.39	0.31	0.584	0.59
2019-09-27	67017.9	-68497.6	-0.17	1	-0.09	36.66	26.63	3.8	0.289	0.294	0.562	0.582
2019-09-27	66997.6	-68506	-0.28	1	-0.17	35.07	30.12	4.1	0.418	0.374	0.557	0.588
2019-09-27	66968.4	-68498.7	-0.39	1	-0.33	35.38	19.67	5.1	0.563	0.344	0.42	0.403
2019-09-27	66949.8	-68514.4	-0.46	1	-0.45	37.51	28.48	5.9	0.299	0.303	0.384	0.387
2019-09-27	66951.9	-68518.4	-0.43	1	-0.4	35.34	28.69	5.6	0.337	0.324	0.383	0.391
2019-09-27	66935.2	-68530.2	-0.51	1	-0.42	47.43	33.58	5.4	0.46	0.376	0.435	0.445
2019-09-27	66935.2	-68540.1	-0.46	1	-0.39	41.68	30.31	5.3	0.425	0.276	0.341	0.404
2019-09-27	66924.1	-68574.5	-0.44	1	-0.43	33.1	9.03	5.7	0.299	0.263	0.289	0.312
2019-09-27	66961.7	-68567.5	-0.35	1	-0.31	31.48	13.05	2.7	0.455	0.343	0.38	0.404
2019-09-27	66980.4	-68569.1	-0.29	1	-0.25	35.95	19.41	3	0.369	0.35	0.399	0.437
2019-09-27	66994.7	-68551.1	-0.23	1	-0.18	38.93	18.48	4.3	0.276	0.308	0.409	0.446
2019-09-27	67002.9	-68527.4	-0.21	1	-0.17	28.33	11.34	2.9	0.356	0.334	0.543	0.553
2019-09-27	67001.9	-68526.2	-0.21	1	-0.17	NA	NA	3.5	0.233	0.353	0.564	0.564
2019-09-27	66997.4	-68450.4	-0.2	1	-0.21	NA	NA	3	0.417	0.457	0.628	0.634
2019-09-27	66975	-68420.2	-0.27	1	-0.32	NA	NA	4.3	0.334	0.465	0.541	0.566
2019-09-27	66967.9	-68410	-0.28	1	-0.36	NA	NA	3.9	0.364	0.463	0.527	0.541
2019-09-27	66962.2	-68411	-0.33	1	-0.38	NA	NA	5.5	0.454	0.402	0.452	0.431
2019-09-27	66966.7	-68407.3	-0.3	1	-0.35	NA	NA	3.1	0.525	0.469	0.521	0.547
2019-09-27	66910.5	-68360.7	-0.37	1	-0.39	NA	NA	4.1	0.376	0.31	0.275	0.303
2019-09-28	66988.9	-68757.3	-0.27	1	-0.25	33.94	15.37	4.1	0.395	0.448	0.562	0.584
2019-09-28	66977.5	-68751	-0.28	1	-0.23	38.93	23.44	3.2	0.322	0.334	0.458	0.479
2019-09-28	66974.8	-68750.1	-0.28	1	-0.24	49.53	21.12	4.1	0.451	0.395	0.414	0.445
2019-09-28	66968.1	-68746	-0.33	1	-0.26	51.6	27.1	4.1	0.337	0.364	0.406	0.425
2019-09-28	66970.1	-68734.9	-0.22	1	-0.18	33.5	9.66	6.6	0.401	0.363	0.501	0.512
2019-09-28	66964.6	-68733.6	-0.28	1	-0.25	29.69	9.2	3.8	0.427	0.399	0.492	0.489
2019-09-28	66977.8	-68726	-0.17	1	-0.13	31.68	8.29	3.8	0.327	0.37	0.596	0.58
2019-09-28	66978.6	-68724.7	-0.18	1	-0.13	29.52	7.08	4.1	0.476	0.361	0.584	0.573
2019-09-28	66952.7	-68704.5	-0.28	1	-0.24	32.55	7.81	5	0.447	0.451	0.511	0.525
2019-09-28	66944.2	-68704.9	-0.27	1	-0.25	37.18	10.73	5.3	0.46	0.414	0.49	0.501
2019-09-28	66882	-68662.4	-0.38	1	-0.34	34.95	9.76	4.8	0.404	0.356	0.347	0.357
2019-09-28	66911.9	-68661.3	-0.39	1	-0.33	52.29	29.8	7.2	0.314	0.366	0.383	0.389
2019-09-28	66936.1	-68646.8	-0.37	1	-0.36	38.14	20.38	7	0.421	0.367	0.358	0.364
2019-09-28	66955.5	-68657.1	-0.34	1	-0.3	39.59	14.34	3.6	0.27	0.374	0.446	0.448
2019-09-28	66948.5	-68638.4	-0.42	1	-0.35	45.52	19.6	5.1	0.5	0.438	0.457	0.43
2019-09-28	66948.4	-68637.6	-0.37	1	-0.33	45.16	23.49	3	0.334	0.438	0.453	0.426
2019-09-28	66959.7	-68637.7	-0.34	1	-0.29	44.49	21.61	3.1	0.41	0.425	0.505	0.501
2019-09-28	66961.5	-68633	-0.36	1	-0.29	39.32	14.04	5.6	0.27	0.477	0.522	0.505
2019-09-28	66967.1	-68639.3	-0.33	1	-0.26	33.86	15.33	5.6	0.337	0.443	0.521	0.498
2019-09-28	66967.8	-68632.4	-0.32	1	-0.26	30.53	14.8	3	0.54	0.445	0.513	0.505
2019-09-28	66974.4	-68630.2	-0.3	1	-0.26	37.24	21.54	4.5	0.375	0.37	0.46	0.466
2019-09-28	66991.6	-68584.7	-0.22	1	-0.16	46.03	13.48	4	0.276	0.305	0.441	0.47
2019-09-28	66984.3	-68601.6	-0.24	1	-0.2	31.86	21.15	4	0.492	0.329	0.408	0.425
2019-09-28	66986.6	-68579.8	-0.26	1	-0.19	33.04	17.9	3	0.347	0.299	0.4	0.435
2019-09-28	66979.6	-68590.8	-0.28	1	-0.24	NA	NA	3.2	0.409	0.33	0.357	0.401
2019-09-28	66976	-68590.8	-0.31	1	-0.26	NA	NA	4.5	0.317	0.335	0.381	0.411
2019-09-28	66965.3	-68592.6	-0.32	1	-0.27	NA	NA	4.5	0.436	0.368	0.412	0.405
2019-09-28	66952	-68591.8	-0.38	1	-0.36	NA	NA	5.9	0.409	0.377	0.399	0.393
2019-09-28	66830.1	-68668.3	-0.54	1	-0.39	NA	NA	5.8	0.53	0.488	0.426	0.424
