# Supplementary material for: Habitat suitability maps for juvenile tri-spine horseshoe crabs in Japanese intertidal zones: A model approach using unmanned aerial vehicles and the Structure from Motion technique
Source: PLoS One. 2020 Dec 23;15(12):e0244494. doi: 10.1371/journal.pone.0244494 (PMC7757885; doi:10.1371/journal.pone.0244494)
Supplement: S2 File — This raster data are used for HSM construction. (ZIP) [file pone.0244494.s005.zip]

Archive with 2 entries (2 files):
- DSM/elevatin_imazu.tif
- DSM/elevation_tsuyazaki.tif
